# Supplementary material for: Assessment of the Ferroptosis Regulators: Glutathione Peroxidase 4, Acyl-Coenzyme A Synthetase Long-Chain Family Member 4, and Transferrin Receptor 1 in Patient-Derived Endometriosis Tissue
Source: Biomolecules. 2024 Jul 21;14(7):876. doi: 10.3390/biom14070876 (PMC11274870; doi:10.3390/biom14070876)
Supplement: Supplementary file 1 [file biomolecules-14-00876-s001.zip]

Archive with 2 entries (2 files):
- biomolecules-3034569-supplementary Table S1.pdf
- biomolecules-3034569-supplementary Table S2.pdf
